# Supplementary material for: A Platinized Carbon Fiber Microelectrode-Based Oxidase Biosensor for Amperometric Monitoring of Lactate in Brain Slices
Source: Sensors (Basel). 2022 Sep 16;22(18):7011. doi: 10.3390/s22187011 (PMC9501957; doi:10.3390/s22187011)
Supplement: Supplementary file 1 [file sensors-22-07011-s001.zip]

Archive with 1 entries (1 files):
- sensors-1878473-supplementary.pdf
